# Supplementary material for: Exploring the Pivotal Components Influencing the Side Effects Induced by an Analgesic-Antitumor Peptide from Scorpion Venom on Human Voltage-Gated Sodium Channels 1.4 and 1.5 through Computational Simulation
Source: Toxins (Basel). 2022 Dec 31;15(1):33. doi: 10.3390/toxins15010033 (PMC9864070; doi:10.3390/toxins15010033)
Supplement: Supplementary file 1 [file toxins-15-00033-s001.zip]

Archive with 1 entries (1 files):
- toxins-2104562-supplementary.pdf
